# Supplementary material for: Neural mechanisms underlying the hierarchical construction of perceived aesthetic value
Source: Nat Commun. 2023 Jan 24;14:127. doi: 10.1038/s41467-022-35654-y (PMC9873760; doi:10.1038/s41467-022-35654-y)
Supplement: Supplementary file 4 — Source Data [file 41467_2022_35654_MOESM4_ESM.xlsx]

## Sheet: fig1
0.55	0.36	0.67	0.33	0.74	0.68

## Sheet: fig2
0.52	0.71	0.65	0.19	0.68	0.64

## Sheet: fig4
0.781374	0.751841	0.710102	0.63489	0.653505	0.571804	0.29355	0.131079		0.770973	0.754642	0.739708	0.765723	0.628172	0.580899	0.525348	0.449	0.414383
0.218626	0.248159	0.289898	0.36511	0.346495	0.428196	0.70645	0.868921		0.229027	0.245358	0.260292	0.234277	0.371828	0.419101	0.474652	0.551	0.585617
0.583501	0.573625	0.546792	0.497504	0.46038	0.331817	0.174623	0.091454		0.534721	0.484934	0.470764	0.461612	0.393837	0.3856	0.346149	0.317597	0.285018
0.416499	0.426375	0.453208	0.502496	0.53962	0.668183	0.825377	0.908546		0.465279	0.515066	0.529236	0.538388	0.606163	0.6144	0.653851	0.682403	0.714982
0.635307	0.628024	0.612203	0.524733	0.498607	0.375557	0.163371	0.0370576		0.608184	0.594105	0.576686	0.584155	0.456804	0.429708	0.356505	0.257885	0.153707
0.364693	0.371976	0.387797	0.475267	0.501393	0.624443	0.836629	0.962942		0.391816	0.405895	0.423314	0.415845	0.543196	0.570292	0.643495	0.742115	0.846293
0.55297	0.539618	0.513373	0.439912	0.317909	0.229599	0.0823765	0.0456258		0.539277	0.536061	0.542239	0.578706	0.447462	0.429127	0.296584	0.171264	0.158732
0.44703	0.460382	0.486627	0.560088	0.682091	0.770401	0.917623	0.954374		0.460723	0.463939	0.457761	0.421294	0.552538	0.570873	0.703416	0.828736	0.841268
0.609192	0.571562	0.53305	0.494758	0.367375	0.262503	0.0949821	0.0991536		0.555279	0.511455	0.49288	0.472959	0.341019	0.397127	0.396241	0.399093	0.368961
0.390808	0.428438	0.46695	0.505242	0.632625	0.737497	0.905018	0.900846		0.444721	0.488545	0.50712	0.527041	0.658981	0.602873	0.603759	0.600907	0.631039
0.56202	0.436527	0.425865	0.401643	0.365054	0.197522	0.0115132	0		0.671304	0.691999	0.696299	0.669124	0.766085	0.724853	0.706859	0.739227	0.657049
0.43798	0.563473	0.574135	0.598357	0.634946	0.802478	0.988487	1		0.328696	0.308001	0.303701	0.330876	0.233915	0.275147	0.293141	0.260773	0.342951
0.349931	0.384386	0.386928	0.343882	0.314022	0.2645	0.277626	0.210282		0.331388	0.322248	0.313519	0.287765	0.268018	0.27228	0.210652	0.173521	0.17681
0.255615	0.248146	0.244095	0.201981	0.247244	0.279739	0.299122	0.213654		0.231337	0.218003	0.213473	0.271323	0.253725	0.210635	0.215163	0.209357	0.209115
0.157631	0.134559	0.126686	0.140112	0.15637	0.149277	0.164093	0.112094		0.178587	0.17785	0.182849	0.214924	0.200259	0.181293	0.179806	0.196555	0.197668
0.236824	0.23291	0.242292	0.314025	0.282363	0.306484	0.259158	0.46397		0.258688	0.281899	0.290159	0.225989	0.277997	0.335793	0.394379	0.420567	0.416408
0.475749	0.474061	0.453313	0.403551	0.371291	0.28374	0.231752	0.14827		0.458333	0.441578	0.407637	0.305949	0.260919	0.298897	0.222721	0.146694	0.131376
0.265805	0.256675	0.234536	0.230674	0.151832	0.135101	0.109033	0.0634267		0.270505	0.269246	0.26428	0.206464	0.164556	0.231642	0.219781	0.219883	0.206376
0.178823	0.180169	0.205697	0.242396	0.272251	0.292673	0.277828	0.298737		0.201948	0.224226	0.241643	0.275737	0.316854	0.298559	0.336674	0.34259	0.327488
0.0796224	0.0890941	0.106453	0.12338	0.204625	0.288486	0.381387	0.489566		0.0692138	0.0649502	0.0864399	0.21185	0.25767	0.170902	0.220824	0.290834	0.334759
0.537016	0.541753	0.524843	0.40781	0.390611	0.42034	0.324649	0.0972911		0.541372	0.533798	0.514207	0.455853	0.43696	0.402301	0.179744	0.0477001	0.0374342
0.305803	0.290036	0.260114	0.207122	0.0988033	0.0847107	0.0119986	0.00267074		0.337876	0.33335	0.310351	0.254046	0.168024	0.198187	0.173691	0.212157	0.259907
0.0412341	0.0480486	0.0730115	0.177131	0.226603	0.122819	0.0479945	0.0812667		0.0470289	0.063451	0.0761889	0.130984	0.10375	0.109552	0.175092	0.177306	0.152182
0.115948	0.120162	0.142032	0.207937	0.283983	0.37213	0.615358	0.818771		0.0737236	0.0694011	0.099254	0.159116	0.291266	0.28996	0.471472	0.562837	0.550477
0.514526	0.467194	0.372082	0.329829	0.103786	0.0718649	0.0325135	0.0226415		0.475576	0.397882	0.35392	0.168402	0.136087	0.191713	0.126583	0.0649555	0.079583
0.131183	0.14926	0.143516	0.119555	0.0122582	0.0161696	0.0020842	0.0103774		0.136146	0.135878	0.111757	0.0807779	0.0868503	0.091667	0.114296	0.126329	0.0889068
0.153139	0.190739	0.218413	0.193391	0.250068	0.317643	0.305127	0.342453		0.148364	0.184268	0.196907	0.335999	0.331843	0.222422	0.168185	0.148904	0.123045
0.201152	0.192807	0.26599	0.357224	0.633887	0.594323	0.660275	0.624528		0.239914	0.281973	0.337416	0.414821	0.445219	0.494197	0.590936	0.659811	0.708465
0.40106	0.392815	0.395261	0.339116	0.269582	0.210376	0.165091	0.0307467		0.38496	0.345819	0.329407	0.257287	0.19048	0.236185	0.101356	0.0534365	0.0411924
0.280806	0.26596	0.195846	0.157263	0.0532476	0.062871	0.0764381	0.0278184		0.251612	0.2197	0.192528	0.168045	0.0934612	0.090526	0.171816	0.201635	0.209721
0.250234	0.244446	0.232627	0.242566	0.183151	0.164432	0.185579	0.116398		0.284624	0.31302	0.320931	0.321545	0.271098	0.290558	0.288009	0.324552	0.321967
0.0678998	0.0967791	0.176266	0.261056	0.494019	0.562321	0.572892	0.825037		0.0788045	0.121461	0.157135	0.253123	0.44496	0.382731	0.438819	0.420376	0.427119
0.262434	0.27544	0.30958	0.291286	0.235015	0.114551	0.120264	0.047259		0.271152	0.278694	0.282384	0.24184	0.247559	0.298195	0.308053	0.279853	0.270376
0.357688	0.367747	0.389037	0.411376	0.512101	0.55356	0.146623	0.0453686		0.344509	0.35976	0.343152	0.335357	0.312264	0.317322	0.306719	0.275124	0.245063
0.194562	0.20013	0.186617	0.170692	0.13843	0.172755	0.0576606	0.00189036		0.185047	0.179493	0.203915	0.246201	0.256986	0.215663	0.191745	0.187142	0.173992
0.185316	0.156683	0.114765	0.126646	0.114454	0.159133	0.675453	0.905482		0.199291	0.182053	0.170549	0.176603	0.183191	0.168819	0.193483	0.257881	0.31057

## Sheet: fig 5
0.8	0.455696	0.527163	0.601562	0.55481	0.485974	0.445361	0.420629			0.716981	0.80597	0.763158	0.83432	0.825455	0.843243	0.795181	0.887574	0.75
0.2	0.101266	0.0160966	0.00625	0	0.0060652	0.00549828	0.00644641			0	0.104478	0	0	0	0.027027	0.0481928	0	0
0	0.202532	0.120724	0.10625	0.104027	0.11903	0.150515	0.166801			0.0943396	0.0447761	0.0789474	0	0.0290909	0.0432432	0.0481928	0.0473373	0
0	0.240506	0.336016	0.26875	0.294183	0.351024	0.354639	0.354553			0.0943396	0	0.0657895	0.0236686	0.0290909	0	0	0	0
0	0	0	0.0171875	0.0469799	0.0379075	0.0439863	0.0515713			0.0943396	0.0447761	0.0921053	0.142012	0.116364	0.0864865	0.108434	0.0650888	0.25
0.884289	0.867308	0.788974	0.672958	0.589372	0.429799	0.304307	0.191895			0.898923	0.919362	0.911513	0.872263	0.731513	0.674682	0.455924	0.22797	0.116868
0.0147415	0.0214286	0.0547645	0.149966	0.0531401	0.211079	0.317416	0.432658			0.0165863	0.0295126	0.042735	0.0142336	0.138908	0.207113	0.371113	0.555998	0.660304
0.0240307	0.0159341	0.0230011	0.0322581	0.076087	0.0544413	0.0402622	0.0333731			0.0225404	0.016843	0.0137422	0.0510949	0.0190048	0.00383916	0.0074531	0.0054008	0.00818076
0.0371567	0.0307692	0.0324936	0.0195607	0.0664251	0.117479	0.123596	0.11919			0.0338815	0.022358	0.025641	0.0416058	0.0387008	0.0406143	0.0639938	0.0773167	0.0557071
0.0397819	0.0645604	0.100767	0.125257	0.214976	0.187202	0.214419	0.222884			0.0280692	0.0119243	0.00636836	0.0208029	0.0718728	0.0737523	0.101516	0.133314	0.15894
0.636558	0.565316	0.483253	0.356125	0.304822	0.241114	0.1321	0.0373134			0.712072	0.741095	0.709092	0.659615	0.458059	0.3827	0.127662	0.0446904	0.0158882
0.188156	0.224158	0.291501	0.380154	0.354881	0.361295	0.391203	0.433803			0.161966	0.177285	0.201747	0.189825	0.28505	0.363596	0.462958	0.476157	0.488991
0.00225372	0.00363499	0.0069081	0.00731801	0.0127447	0.0111446	0.0104865	0.00760088			0.00192981	0.00363063	0.00344733	0.00740863	0.0151361	0.00446349	0.00314003	0.00332889	0.00404504
0.00536742	0.00541462	0.0141302	0.0141991	0.0547891	0.0692771	0.0549082	0.0346877			0.00716787	0.00921359	0.0109296	0.0290583	0.0367834	0.0206213	0.0231577	0.0171854	0.0119683
0.167665	0.201477	0.204208	0.242204	0.272763	0.317169	0.411302	0.486595			0.116864	0.0687765	0.0747836	0.114093	0.204972	0.22862	0.383083	0.458638	0.479108
0.435011	0.399526	0.294865	0.194207	0.148438	0.0896888	0.0293336	0.0139745			0.428474	0.413077	0.380704	0.413434	0.179399	0.140744	0.0365322	0.00703414	0.00475895
0.305448	0.329744	0.406312	0.473506	0.475881	0.462563	0.471994	0.473629			0.342139	0.377256	0.402748	0.374904	0.478419	0.499574	0.526827	0.519539	0.518794
0.00146633	0.00433345	0.0032439	0.00123469	0.00124176	0.00129263	0.00207876	0.00195342			0.00131372	0.00173179	0.0016475	0.0109113	0.00661989	0.00157109	0.00087241	0.000822707	0.000551762
0.00124074	0.00241244	0.00478337	0.00133759	0.00152832	0.00775579	0.00912346	0.00991736			0.000199914	0.000789937	0.0010544	0.0028983	0.00139018	0.00108013	0.00087241	0.000329083	0.00131044
0.256833	0.263983	0.290796	0.329715	0.37291	0.438699	0.48747	0.500526			0.227874	0.207146	0.213846	0.197852	0.334172	0.357031	0.434896	0.472275	0.474584
0.538404	0.541354	0.576159	0.517375	0.497018	0.46484	0.351971	0.182588			0.529916	0.527375	0.525338	0.460927	0.388708	0.354596	0.204966	0.121742	0.0857763
0.300762	0.302242	0.308989	0.344581	0.361379	0.347489	0.38451	0.426353			0.319595	0.323457	0.319391	0.301489	0.36084	0.392088	0.420136	0.470908	0.491929
0.00882382	0.00691912	0.0028207	0.00650628	0.0134446	0.0212329	0.0307058	0.0268235			0.0169712	0.0287086	0.0471678	0.102099	0.103752	0.050066	0.0561905	0.0337479	0.0200507
0.0130853	0.01298	0.011712	0.0104403	0.00683075	0.00981735	0.0096242	0.0117647			0.0195688	0.0260899	0.0378494	0.071488	0.0803474	0.0447264	0.0454422	0.0349978	0.0149837
0.138925	0.136505	0.100319	0.121097	0.121327	0.156621	0.22319	0.352471			0.113949	0.0943698	0.0702544	0.063997	0.066353	0.158523	0.273265	0.338604	0.38726
0.41853	0.32667	0.268881	0.184076	0.156087	0.229093	0.24456	0.222548			0.485353	0.477408	0.470391	0.563186	0.461733	0.198668	0.0457765	0.013507	0.0152764
0.40073	0.412676	0.373966	0.443822	0.191739	0.0267041	0.129678	0.243777			0.384389	0.395838	0.395531	0.293722	0.393502	0.518854	0.520462	0.483679	0.46387
0.0057508	0.00384446	0.0273898	0.00598726	0.0791304	0.209417	0.26893	0.142753			0.00294191	0.00167609	0.00718276	0.0170464	0.0458484	0.0243837	0.0178384	0.0225117	0.0518914
0.0220904	0.0230668	0.0345763	0.0338854	0.0991304	0.11806	0.0879025	0.106149			0.0195919	0.0136183	0.0220271	0.0199967	0.0184116	0.00799467	0.00786988	0.00996945	0.0230359
0.152898	0.233743	0.295186	0.332229	0.473913	0.416725	0.26893	0.284773			0.107724	0.11146	0.104868	0.106048	0.0805054	0.2501	0.408054	0.470333	0.445926

## Sheet: fig 6
0.793744	0.860609	0.963483							0.254939	0.274059	0.188049
0.206256	0.139391	0.0365169							0.291926	0.217428	0.191294
0.470953	0.576351	0.447055							0.226342	0.21395	0.227568
0.529047	0.423649	0.552945							0.226793	0.294563	0.393089
0.244101	0.246404	0.170642							0.226802	0.176658	0.163088
0.755899	0.753596	0.829358							0.255228	0.313097	0.448607
0.0900417	0.170999	0.431579							0.250558	0.241695	0.165372
0.909958	0.829001	0.568421							0.267411	0.26855	0.222933
0.676633	0.741974	0.519328							0.0977981	0.0823337	0.0997491
0.323367	0.258026	0.480672							0.451244	0.40349	0.390841
0.627776	0.521336	0.676724							0.174149	0.123228	0.0495609
0.372224	0.478664	0.323276							0.276809	0.390949	0.459849
									0.154224	0.0674056	0.0165746
									0.0112967	0.040743	0.053407
									0.242141	0.222888	0.232044
									0.592338	0.668963	0.697974
									0.139274	0.200311	0.134078
									0.313234	0.430348	0.428039
									0.261206	0.271129	0.370311
									0.286286	0.0982126	0.0675712
									0.226924	0.329497	0.510768
									0.264859	0.208291	0.160375
									0.217064	0.0991037	0.039777
									0.291153	0.363109	0.28908

## Sheet: fig 7
0.0723404	0.182979	0.0893617	0.123404	0.391489
0.182979	0.110638	0.370213	0.353191	0.480851
0.0808511	0.0978723	0.47234	0.455319	0.485106
0.0127119	0.0169492	0.317797	0.338983	0.508235
0.0720339	0.0974576	0.122881	0.0508475	0.432203
0.00958272	0.0677966	0.114407	0.211864	0.292373
0.0035472	0.00935857	0.0913147	0.118778	0.0489834
0.00762257	0.0118856	0.187984	0.174402	0.0111397
0.000792624	0.00705733	0.350267	0.555816	0.401126
0	0	0.0385396	0.118455	0.00625
0.00192758	0.0012826	0.0522193	0.0167137	0.0150637
0.0104729	0.013776	0.198908	0.139763	0.00343348
